# Supplementary material for: Seroprevalence of Hepatitis E Virus Infection in Middle Eastern Countries: A Systematic Review and Meta-Analysis
Source: Medicina (Kaunas). 2022 Jul 6;58(7):905. doi: 10.3390/medicina58070905 (PMC9318471; doi:10.3390/medicina58070905)
Supplement: Supplementary file 1 [file medicina-58-00905-s001.zip]

Archive with 1 entries (1 files):
- medicina-1763011-Supplementary.pdf
